# Supplementary material for: CCDC74A/B are K-fiber crosslinkers required for chromosomal alignment
Source: BMC Biol. 2019 Sep 14;17:73. doi: 10.1186/s12915-019-0694-9 (PMC6744678; doi:10.1186/s12915-019-0694-9)
Supplement: Supplementary file 9 — Table S1. Individual data values of Fig. 6h. (XLSX 8 kb) [file 12915_2019_694_MOESM9_ESM.xlsx]

## Sheet: Sheet1
		Individual data values of Fig. 6h
			GST	GST-CCDC74B WT	GST-CCDC74B 7N
		1st repeat	1	33.36	28.34
		2nd repeat	0.99	21.87	19.23
		3rd repeat	0.98	27.49	26.71
